# Supplementary material for: Unveiling Lipidomic Alterations in Metabolic Syndrome: A Study of Plasma, Liver, and Adipose Tissues in a Dietary-Induced Rat Model
Source: Nutrients. 2024 Oct 13;16(20):3466. doi: 10.3390/nu16203466 (PMC11509917; doi:10.3390/nu16203466)
Supplement: Supplementary file 1 [file nutrients-16-03466-s001.zip]

Archive with 1 entries (1 files):
- nutrients-3253198-supplementary.pdf
